# Supplementary material for: Targeted Metabolite Fingerprints of Thirteen Gambierdiscus, Five Coolia and Two Fukuyoa Species
Source: Mar Drugs. 2024 Mar 2;22(3):119. doi: 10.3390/md22030119 (PMC10972191; doi:10.3390/md22030119)
Supplement: Supplementary file 1 [file marinedrugs-22-00119-s001.zip]

Archive with 1 entries (1 files):
- marinedrugs-2859763-supplementary.pdf
